# Supplementary material for: The Impact of p53 on Aristolochic Acid I-Induced Gene Expression In Vivo
Source: Int J Mol Sci. 2019 Dec 6;20(24):6155. doi: 10.3390/ijms20246155 (PMC6940885; doi:10.3390/ijms20246155)
Supplement: Supplementary file 1 [file ijms-20-06155-s001.zip]

Archive with 8 entries (7 files):
- ijms-649433-supplementary-figures and tables/
- ijms-649433-supplementary-figures and tables/Supplementary_figures.pdf
- ijms-649433-supplementary-figures and tables/Table S1.xlsx
- ijms-649433-supplementary-figures and tables/Table S2.xlsx
- ijms-649433-supplementary-figures and tables/Table S3.xlsx
- ijms-649433-supplementary-figures and tables/Table S4.xlsx
- ijms-649433-supplementary-figures and tables/Table S5.xlsx
- ijms-649433-supplementary-figures and tables/~$MS_Sborchia etal__Supplementary_06112019.docx
