# Supplementary material for: The Impact of p53 on Aristolochic Acid I-Induced Gene Expression In Vivo
Source: Int J Mol Sci. 2019 Dec 6;20(24):6155. doi: 10.3390/ijms20246155 (PMC6940885; doi:10.3390/ijms20246155)
Supplement: Supplementary file 1 [file ijms-20-06155-s001.zip › ijms-649433-supplementary-figures and tables/Table S1.xlsx]

## Sheet: Table S1
Table S1 Gene lists for kidneys of Trp53(+/+), Trp53(+/-) and Trp53(-/-) mice treated with AAI, including differences and intersections between gene lists.
	Number of genes
	Up-regulated (↑)	Down-regulated (↓)	Total
Trp53(+/+) (AAI vs. control)	653	527	1180
Trp53(+/-) (AAI vs. control)	159	183	342
Trp53(-/-) (AAI vs. control)	737	628	1365
Differences
Trp53(+/+) vs. Trp53(+/-)	500	346	846
Trp53(+/+) vs. Trp53(-/-)	126	45	171
Trp53(+/-) vs. Trp53(-/-)	14	6	20
Intersections
Trp53(+/+) vs. Trp53(+/-)	148	186	334
Trp53(+/+) vs. Trp53(-/-)	522	487	1009
Trp53(+/-) vs. Trp53(-/-)	139	183	322
