# Supplementary material for: The Impact of p53 on Aristolochic Acid I-Induced Gene Expression In Vivo
Source: Int J Mol Sci. 2019 Dec 6;20(24):6155. doi: 10.3390/ijms20246155 (PMC6940885; doi:10.3390/ijms20246155)
Supplement: Supplementary file 1 [file ijms-20-06155-s001.zip › ijms-649433-supplementary-figures and tables/Table S2.xlsx]

## Sheet: Table S2
Table S2 Top 50 pathways (columns B-D), common top 50 pathways (column E) and unique top 50 pathways (columns F-H) for AAI-exposed Trp53(+/+), Trp53(+/-) and Trp53(-/-) kidneys. Analysis (p<0.05) was carried out with MetaCore™.
Rank	Pathways for Trp53(+/+) (AAI vs. control)	Pathways for Trp53(+/-) (AAI vs. control)	Pathways for Trp53(-/-) (AAI vs. control)	Common pathways for Trp53(+/+), Trp53(+/-), Trp53(-/-)	Unique pathways for Trp53(+/+)	Unique pathways for Trp53(+/-)	Unique pathways for Trp53(-/-)
1	Regulation of epithelial-to-mesenchymal transition (EMT)	β-catenin-dependent transcription regulation in colorectal cancer	TGF-β 1-induced transactivation of membrane receptors signalling in HCC	β-catenin-dependent transcription regulation in colorectal cancer	Cigarette smoke-induced proliferation, metaplasia and survival of airway epithelial cells	RAP2B regulation pathway	The metaphase checkpoint
2	Stimulation of TGF-β signalling in lung cancer	ECM remodelling	Stimulation of TGF-β signalling in lung cancer	Role of TGF-β 1 in fibrosis development after myocardial infarction	GTP metabolism	cAMP/Ca(2+)-dependent insulin secretion	Spindle assembly and chromosome separation
3	TGF-β 1-induced transactivation of membrane receptors signalling in HCC	Role of TGF-β 1 in fibrosis development after myocardial infarction	TGF-β-induced fibroblast/myofibroblast migration and extracellular matrix production in asthmatic airways	Alternative complement pathway	Role of tumour microenvironment in plexiform neurofibroma formation in neurofibromatosis type 1	Regulation of cyclic AMP levels by ACM	TNF-α and IL-1 β-mediated regulation of contraction and secretion of inflammatory factors in normal and asthmatic airway smooth muscle
4	Stromal-epithelial interaction in prostate cancer	Alternative complement pathway	Regulation of EMT	ECM remodelling	IL-5 signalling via PI3K, MAPK and NF-kB	β-adrenergic receptor-induced regulation of ERK	dCTP/dUTP metabolism
5	Role of stellate cells in progression of pancreatic cancer	Vascular endothelial cell damage in SLE	Stromal-epithelial interaction in prostate cancer	Vascular endothelial cell damage in SLE	Regulation of VEGF expression in lung cancer		Breast cancer
6	Role of TGF-β 1 in fibrosis development after myocardial infarction	Plasminogen activators signalling in pancreatic cancer	Alternative complement pathway	Lectin induced complement pathway	PI3K signalling in gastric cancer		Transition and termination of DNA replication
7	TGF-β-induced fibroblast/myofibroblast migration and extracellular matrix production in asthmatic airways	Lectin induced complement pathway	Role of TGF-β 1 in fibrosis development after myocardial infarction	Plasminogen activators signalling in pancreatic cancer	CCL2 signalling		Anti-apoptotic TNFs/NF-kB/IAP pathway
8	TGF-β-dependent induction of EMT via RhoA, PI3K and ILK	Classical complement pathway	ECM remodelling	Classical complement pathway	TGF-β signalling via kinase cascades in breast cancer		Regulation of actin cytoskeleton nucleation and polymerisation by Rho GTPases
9	Alternative complement pathway	HIF-1 targets	TGF-β-dependent induction of EMT via RhoA, PI3K and ILK	HIF-1 targets	Aberrant lipid trafficking and metabolism in age-related macular degeneration pathogenesis		IFN-α/β signalling via PI3K and NF-kB pathways
10	Macrophage and dendritic cell phenotype shift in cancer	Glucocorticoid-induced elevation of intraocular pressure as glaucoma risk factor	Chromosome condensation in prometaphase	Glucocorticoid-induced elevation of intraocular pressure as glaucoma risk factor	Role of stellate cells in progression of pancreatic cancer		dATP/dITP metabolism
11	Vascular endothelial cell damage in SLE	Regulation of EMT	TGF-β-dependent induction of EMT via MAPK	Regulation of EMT	Role of CDK5 in neuronal death and survival		Canonical leptin pathways in breast cancer
12	IL-1 β- and Endothelin-1-induced fibroblast/myofibroblast migration and extracellular matrix production in asthmatic airways	Renal tubulointerstitial injury in Lupus nephritis	The metaphase checkpoint	Renal tubulointerstitial injury in Lupus nephritis	Prolactin/ERK signalling in breast cancer		Activation of TNF-α-dependent pro-tumoural effect in colorectal cancer
13	TGF-β-dependent induction of EMT via MAPK	IL-4-responsive genes in type 2 immunity	Role of stellate cells in progression of pancreatic cancer	IL-4-responsive genes in type 2 immunity	Mechanisms of drug resistance in SCLC		Nucleocytoplasmic transport of CDK/cyclins
14	Extracellular matrix (ECM) remodelling	Oncostatin M signalling via JAK-STAT	Vascular endothelial cell damage in SLE	Oncostatin M signalling via JAK-STAT	Regulation and signalling of HGF receptor (Met) and MSP receptor (RON) in lung cancer		Role of BRCA1 and BRCA2 in DNA repair
15	Alternative complement cascade disruption in age-related macular degeneration	IL-1 β- and Endothelin-1-induced fibroblast/myofibroblast migration and extracellular matrix production in asthmatic airways	Macrophage and dendritic cell phenotype shift in cancer	IL-1 β- and Endothelin-1-induced fibroblast/myofibroblast migration and extracellular matrix production in asthmatic airways	Ceramides signalling pathway		EGFR family signalling in pancreatic cancer
16	HIF-1 targets	Role of stellate cells in progression of pancreatic cancer	IL-1 β- and Endothelin-1-induced fibroblast/myofibroblast migration and extracellular matrix production in asthmatic airways	Role of stellate cells in progression of pancreatic cancer	Main growth factor signalling cascades in multiple myeloma cells		ATM/ATR regulation of G1/S checkpoint
17	Th2 cytokine- and TNF-α-induced profibrotic response in asthmatic airway fibroblasts/myofibroblasts	Stromal-epithelial interaction in prostate cancer	Production and activation of TGF-β in airway smooth muscle cells	Stromal-epithelial interaction in prostate cancer	Neurotrophin family signalling		Role of APC in cell cycle regulation
18	Pro-tumoural TNF-α signalling in melanoma	High shear stress-induced platelet activation	Chemokines in inflammation in adipose tissue and liver in obesity, type 2 diabetes and metabolic syndrome X	High shear stress-induced platelet activation	Lymphotoxin-β receptor signalling		Start of DNA replication in early S phase
19	Plasminogen activators signalling in pancreatic cancer	TGF-β-dependent induction of EMT via RhoA, PI3K and ILK	Alternative complement cascade disruption in age-related macular degeneration	TGF-β-dependent induction of EMT via RhoA, PI3K and ILK	TGF-β 1-mediated induction of EMT in normal and asthmatic airway epithelium		IL-2 as a growth factor for T cells in multiple sclerosis
20	Production and activation of TGF-β in airway smooth muscle cells	Chemokines in inflammation in adipose tissue and liver in obesity, type 2 diabetes and metabolic syndrome X	Role of APC in cell cycle regulation	Chemokines in inflammation in adipose tissue and liver in obesity, type 2 diabetes and metabolic syndrome X	Main pathways of Schwann cells transformation in neurofibromatosis type 1		NK cells in allergic contact dermatitis
21	MAPK-independent proliferation of normal and asthmatic smooth muscle cells	Putative glucocorticoid- and LABA-mediated inhibition of pro-fibrotic signalling in airway fibroblasts/myofibroblasts	Hypertrophy of asthmatic airway smooth muscle cells	Putative glucocorticoid- and LABA-mediated inhibition of pro-fibrotic signalling in airway fibroblasts/myofibroblasts	TNF-R2 signalling pathways		IL-1 production in melanoma
22	β-catenin-dependent transcription regulation in colorectal cancer	Role of metalloproteases and heparanase in progression of pancreatic cancer	Mast cell migration in asthma	Role of metalloproteases and heparanase in progression of pancreatic cancer	K-RAS signalling in lung cancer		Epigenetic alterations in ovarian cancer
23	Activation of pro-oncogenic TGF-β potential in gastric cancer	Disruption of epithelial layer restitution in asthma	Th2 cytokine- and TNF-β-induced inflammatory response in asthmatic airway fibroblasts	Disruption of epithelial layer restitution in asthma	PTMs in IL-17-induced CIKS-independent signalling pathways		Glucose-excited neurons of arcuate nucleus in obesity (rodents)
24	Fibroblast differentiation to myofibroblasts in asthmatic airways	Macrophage and dendritic cell phenotype shift in cancer	Mechanisms of CAM-DR in multiple myeloma	Renal secretion of organic electrolytes (rodents)	TGF-β-dependent induction of EMT via MAPK		RAN regulation pathway
25	Endothelin-1- and TNF-α-induced inflammatory response in asthmatic airway fibroblasts	Renal secretion of organic electrolytes (rodents)	β-catenin-dependent transcription regulation in colorectal cancer	γ-secretase regulation of osteogenesis	FGF2-dependent induction of EMT		RAC1 in cellular process
26	TGF-β 1-mediated induction of EMT in normal and asthmatic airway epithelium	γ-secretase regulation of osteogenesis	IL-6-induced acute-phase response in hepatocytes	Expression targets of Tissue factor signalling in cancer	PEDF signalling		A shift from oxidative to glycolytic muscle fibre phenotype in quadriceps muscles in COPD
27	Chromosome condensation in prometaphase	PLAU signalling	Activation of pro-oncogenic TGF-β potential in gastric cancer	HGF signalling in colorectal cancer	IGF signalling in HCC		IGF family signalling in colorectal cancer
28	Chemokines in inflammation in adipose tissue and liver in obesity, type 2 diabetes and metabolic syndrome X	Blood coagulation	Endothelin-1- and TNF-α-induced inflammatory response in asthmatic airway fibroblasts	Role of cell adhesion in vaso-occlusion in sickle cell disease	Th2 cytokine- and TNF-α-induced profibrotic response in asthmatic airway fibroblasts/myofibroblasts		BRCA1 and BRCA2 in breast cancer
29	TGF-β-dependent induction of EMT via SMADs	Expression targets of Tissue factor signalling in cancer	IL-4-induced regulators of cell growth, survival, differentiation and metabolism	Glomerular injury in Lupus nephritis	Proinsulin C-peptide signalling		IL-9 signalling pathway
30	Th2 cytokine- and TNF-α-induced inflammatory response in asthmatic airway fibroblasts	HGF signalling in colorectal cancer	Fibroblast differentiation to myofibroblasts in asthmatic airways	Defective macrophage-mediated bacterial phagocytosis in COPD	Apoptotic pathways and resistance to apoptosis in lung cancer cells		Macropinocytosis regulation by growth factors
31	FAK1 signalling in melanoma	Role of cell adhesion in vaso-occlusion in sickle cell disease	Role of tetraspanins in the integrin-mediated cell adhesion	Neurofilaments	IL-4 signalling pathway		Inhibition of telomerase activity and cellular senescence
32	Mast cell migration in asthma	Neurofilaments	HIF-1 targets	TGF-β 1-mediated induction of EMT in normal and asthmatic airway epithelium	HSP60 and HSP70/TLR signalling pathway		Endothelin-1- and TNF-α-induced inflammatory response in asthmatic airway fibroblasts
33	Renal tubulointerstitial injury in Lupus nephritis	Defective macrophage-mediated bacterial phagocytosis in COPD	TNF-α and IL-1 β-mediated regulation of contraction and secretion of inflammatory factors in normal and asthmatic airway smooth muscle	Eosinophil adhesion and transendothelial migration in asthma	Growth factors in regulation of oligodendrocyte precursor cells proliferation in multiple sclerosis		wtCFTR and δF508-CFTR traffic/clathrin coated vesicles formation (normal and CF)
34	Correlations from discovery data, causal network (positive)	T cell generation in COPD	Spindle assembly and chromosome separation	CAR signalling via cross-talk (humans)	HIF-1 targets		Glucose-excited neurons of arcuate nucleus (rodents)
35	Regulation of VEGF expression in lung cancer	TGF-β 1-mediated induction of EMT in normal and asthmatic airway epithelium	Disruption of epithelial layer restitution in asthma	Angiotensin II/AGTR1 signalling via p38, ERK and PI3K	Putative pathways of hormone action in neurofibromatosis type 1		IFN-γ and Th2 cytokines-induced inflammatory signalling in normal and asthmatic airway epithelium
36	PI3K signalling in gastric cancer	Glomerular injury in Lupus nephritis	Pro-tumoural TNF-α signalling in melanoma	Macrophage-induced immunosuppression in the tumour microenvironment	Role of keratinocytes and Langerhans cells in skin sensitisation		Sirtuin 6 regulation and functions
37	Inflammatory mechanisms of pancreatic cancerogenesis	CAR signalling via cross-talk (humans)	IL-4-responsive genes in type 2 immunity	L-Tryptophan metabolism	TLR5, TLR7, TLR8 and TLR9 signalling pathways		Hypertrophy of asthmatic airway smooth muscle cells
38	Role of tetraspanins in the integrin-mediated cell adhesion	Eosinophil adhesion and transendothelial migration in asthma	Plasminogen activators signalling in pancreatic cancer	CAR signalling via cross-talk (rodents)	Pioglitazone and Rosiglitazone in treatment of type 2 diabetes and metabolic syndrome X		γ-secretase regulation of mammary cell development
39	Angiotensin II/AGTR1 signalling via p38, ERK and PI3K	CAR signalling via cross-talk (rodents)	TGF-β-dependent induction of EMT via SMADs	Renal secretion of drugs (rodents)	Inhibition of apoptosis in pancreatic cancer		Growth factors in regulation of oligodendrocyte precursor cells survival in multiple sclerosis
40	Androstenedione and testosterone biosynthesis and metabolism	Glomerular filtration and renal reabsorption of bile acids (rodents)	FAK1 signalling in melanoma	Stimulation of TGF-β signalling in lung cancer	ICOS signalling pathway in T-helper cell		Release of pro-inflammatory factors and proteases by alveolar macrophages in asthma
41	Glucocorticoid-induced elevation of intraocular pressure as glaucoma risk factor	Angiotensin II/AGTR1 signalling via p38, ERK and PI3K	Angiotensin II/AGTR1 signalling via RhoA and JNK	Macrophage and dendritic cell phenotype shift in cancer	Gastrin in cell growth and proliferation		Leptin signalling in colorectal cancer
42	Angiotensin II/AGTR1 signalling via RhoA and JNK	Macrophage-induced immunosuppression in the tumour microenvironment	TGF-β signalling via kinase cascades in breast cancer	Bone metastases in prostate cancer	Adenosine A1 receptor signalling pathway		Role of CD8+ Tc1 cells in COPD
43	TGF-β signalling via SMADs in breast cancer	TGF-β signalling via SMADs in breast cancer	TGF-β 1-mediated induction of EMT in normal and asthmatic airway epithelium	HIF-1 in gastric cancer	Glucocorticoid-induced elevation of intraocular pressure as glaucoma risk factor		Inhibition of remyelination in multiple sclerosis: regulation of cytoskeleton proteins
44	IL-1 signalling pathway	Renal secretion of drugs (rodents)	Role of CD8+ Tc1 cells in COPD	Gap junctions	HGF signalling in pancreatic cancer		Role of leptin in regulation of eating behaviour in obesity
45	Disruption of epithelial layer restitution in asthma	L-Tryptophan metabolism	IL-1 signalling pathway	Th2 cytokine- and TNF-α-induced profibrotic response in asthmatic airway fibroblasts/myofibroblasts	IL-18 signalling		ChREBP regulation pathway
46	Hypertrophy of asthmatic airway smooth muscle cells	Th1 and Th17 cells in an autoimmune mechanism of emphysema formation in smokers	TNF-α-induced inflammatory signalling in normal and asthmatic airway epithelium	Alternative complement cascade disruption in age-related macular degeneration	Pro-oncogenic action of PTHrP in breast cancer		CDC42 in cellular processes
47	Tumour-stroma interactions in pancreatic cancer	Stimulation of TGF-β signalling in lung cancer	Th2 cytokine- and TNF-α-induced profibrotic response in asthmatic airway fibroblasts/myofibroblasts	Role of Nek in cell cycle regulation	MAPK-independent proliferation of normal and asthmatic smooth muscle cells		Th2-cytokine-induced airway epithelium mucous metaplasia in COPD
48	TGF-β signalling via kinase cascades in breast cancer	Bone metastases in prostate cancer	LKB1 signalling pathway in lung cancer cells	Basophil migration in asthma	Regulation of EMT		LKB1 signalling pathway in lung cancer cells
49	Mechanisms of CAM-DR in multiple myeloma	Gap junctions	Androstenedione and testosterone biosynthesis and metabolism	YAP/TAZ-mediated co-regulation of transcription	TGF-β-induced fibroblast/myofibroblast migration and extracellular matrix production in asthmatic airways		Th9 cells in asthma
50	Expression targets of Tissue factor signalling in cancer	HIF-1 in gastric cancer	Pro-oncogenic action of estradiol/oestrogen receptors in ovarian cancer	TGF-β-dependent induction of EMT via SMADs	Dysregulation of germinal center response in SLE		Leptin signalling via PI3K-dependent pathway
