# Supplementary material for: The Impact of p53 on Aristolochic Acid I-Induced Gene Expression In Vivo
Source: Int J Mol Sci. 2019 Dec 6;20(24):6155. doi: 10.3390/ijms20246155 (PMC6940885; doi:10.3390/ijms20246155)
Supplement: Supplementary file 1 [file ijms-20-06155-s001.zip › ijms-649433-supplementary-figures and tables/Table S3.xlsx]

## Sheet: Table S3
Table S3 Top 13, 23 and 16 pathways in AAI-exposed Trp53(+/+), Trp53(+/-) and Trp53(-/-) kidneys, respectively. Relevant pathways were selected out of top 50 pathways (p<0.05). The rank indicates the position of the pathway within the top 50. A brief pathway description, statistical significance (p-value and FDR) and the number of genes found within the pathway, including a list of these, are sho…
ID	Rank	Pathway	p-value	FDR	No. Genes	List of Genes from MetaCore™
Trp53(+/+)
1	1	Regulation of epithelial-to-mesenchymal transition (EMT)	1.98934e-13	1.86439e-10	23	HGF, IL-1RI, VE-cadherin, ACTA2, Caldesmon, TGF-beta 1, EGF, Tropomyosin-1, FGF2, RelA (p65 NF-kB subunit), Endothelin-1, TNF-R1, TGF-beta 3, Fibronectin, Vimentin, Claudin-1, SLUG, PAI1, ZO-1, c-Jun, TGF-beta receptor type I, PDGF-R-beta, MMP-2
2	8	TGF-β-dependent induction of EMT via RhoA, PI3K and ILK	1.71597e-10	2.83779e-08	17	ACTA2, Caldesmon, TGF-beta 1, PI3K reg class IA (p85), Tropomyosin-1, RelA (p65 NF-kB subunit), AKT(PKB), Hic-5/ARA55, TGF-beta 3, Fibronectin, SMURF1, Vimentin, Claudin-1, Actin, SLUG, ZO-1, TGF-beta receptor type I
3	9	Alternative complement pathway	2.51863e-10	3.70238e-08	18	C7, Factor H, Properdin, iC3b, C3dg, Factor B, C3a, C3, C5 convertase (C3b2Bb), Factor Ba, Annexin II, C3b, Factor Bb, C3aR, C3 convertase (C3bBb), C8alpha, C3c, Clusterin
4	10	Macrophage and dendritic cell phenotype shift in cancer	4.93437e-09	6.52818e-07	23	STAT3, COX-2 (PTGS2), IL-1RI, MFGE8, IL-6, HPRG, TGF-beta 1, CD80, RelA (p65 NF-kB subunit), TLR7, NF-kB, SHIP, CSF1, PI3K reg class IA, ITGAM, Activin A, OSF-2, TNF-R1, Thrombospondin 1, MSR1, TLR4, ILT3, TGF-beta receptor type I
5	13	TGF-β-dependent induction of EMT via MAPK	2.10185e-08	2.13904e-06	15	ITGB1, TGF-beta 1, TGF-beta, AP-1, NOX4, Endothelin-1, TGF-beta 3, Fibronectin, Vimentin, Claudin-1, PAI1, MEK6(MAP2K6), c-Jun, TGF-beta receptor type I, MMP-2
6	14	Extracellular matrix remodelling	3.14499e-08	2.97202e-06	16	MMP-12, PLAUR (uPAR), alpha-5/beta-1 integrin, IBP4, CD44, SERPINE2, TIMP2, PLAT (TPA), Fibronectin, Nidogen, Osteonectin, PAI1, TIMP1, MMP-14, MMP-2, Collagen III
7	16	Transcription of HIF-1 targets	4.8354e-08	3.99828e-06	21	Galectin-1, Endoglin, PLAUR (uPAR), TGF-beta 1, Adipophilin, DEC2, FGF2, Ceruloplasmin, Lysyl oxidase, p21, MCT4, Endothelin-1, Thrombospondin 1, TGF-beta 3, c-Myc, PAI1, A2M receptor, MDR1, LOXL2, AK3, MMP-2
8	27	Chromosome condensation in prometaphase	8.46345e-07	4.14709e-05	9	CAP-H/H2, Cyclin A, Cyclin B, TOP2, BRRN1, CAP-G, CAP-G/G2, CAP-E, CDK1 (p34)
9	29	TGF-β-dependent induction of EMT via SMADs	1.96384e-06	8.66055e-05	11	TGF-beta 1, TGF-beta, Endothelin-1, TGF-beta 3, Fibronectin, Vimentin, Claudin-1, SLUG, PAI1, TGF-beta receptor type I, MMP-2
10	33	Renal tubulointerstitial injury in Lupus nephritis	2.25124e-06	9.02541e-05	15	IL-6, TGF-beta 1, RelA (p65 NF-kB subunit), CCL21, CSF1, CD44, CCL2, TNF-R1, Fibronectin, Vimentin, PAI1, FN14(TNFRSF12A), CCR2, CXCL13, Collagen III
11	38	Role of tetraspanins in integrin-mediated cell adhesion	3.62975e-06	0.000126373	11	Talin, alpha-3/beta-1 integrin, ITGB1, ROCK, alpha-5/beta-1 integrin, Filamin A, alpha-6/beta-1 integrin, Vinculin, CD53, Fibronectin, Actin
12	44	IL-1 signalling pathway	1.06472e-05	0.000320141	16	COX-2 (PTGS2), SPHK1, IL-1RI, IL-6, EGR1, PI3K reg class IA (p85), FGF2, AP-1, RelA (p65 NF-kB subunit), NF-kB, AKT(PKB), CD44, MEKK1(MAP3K1), CCL2, HSP27, MEK6(MAP2K6)
13	50	Tissue factor signalling in cancer	1.50981e-05	0.000391663	8	ITGB1, PLAUR (uPAR), PAR1, CSF1, Tissue factor, PAR2, PAI1, Cyr61
Trp53(+/-)
1	2	Extracellular matrix remodelling	1.25206e-08	5.12093e-06	10	MMP-12, CD44, SERPINE2, PLAT (TPA), Fibronectin, PLAUR (uPAR), TIMP1, Osteonectin, MMP-14, Collagen III
2	4	Alternative complement pathway	1.27704e-07	2.61155e-05	9	Annexin II, C3b, C8alpha, iC3b, C3dg, C3a, C3, C3c, Clusterin
3	7	Lectin-induced complement pathway	1.05114e-06	0.000122833	8	C3b, C8alpha, iC3b, C3dg, C3a, C3, C3c, Clusterin
4	8	Classical complement pathway	1.66625e-06	0.000170374	8	C3b, C8alpha, iC3b, C3dg, C3a, C3, C3c, Clusterin
5	9	Transcription of HIF-1 targets	2.49984e-06	0.000227208	10	p21, Ceruloplasmin, MCT4, Endothelin-1, Galectin-1, Thrombospondin 1, PLAUR (uPAR), LOXL2, AK3, Lysyl oxidase
6	11	Regulation of epithelial-to-mesenchymal transition (EMT)	7.17085e-06	0.000533251	8	HGF, Endothelin-1, Fibronectin, ACTA2, Caldesmon, Vimentin, EGF, Claudin-1
7	12	Renal tubulointerstitial injury in Lupus nephritis	8.06752e-06	0.000549936	8	CD44, CCL2, FN14(TNFRSF12A), CCR2, Fibronectin, Vimentin, CSF1, Collagen III
8	13	IL-4-responsive genes in type 2 immunity	1.41035e-05	0.000887437	8	COX-2 (PTGS2), CCL2, IL1RN, Fibronectin, ACTA2, CD36, IL-24, CCL13
9	14	Oncostatin M signalling via JAK-STAT	2.01849e-05	0.00117938	5	SERPINA3 (ACT), CCL2, OSMR, ACTA2, TIMP1
10	18	High shear stress-induced platelet activation	8.14855e-05	0.00350817	6	Alpha-actinin, PAR1, Filamin A, Fibronectin, UFO, Collagen III
11	19	TGF-β-dependent induction of EMT via RhoA, PI3K and ILK	8.14855e-05	0.00350817	6	Fibronectin, ACTA2, Caldesmon, Vimentin, Claudin-1, Actin
12	24	Macrophage and dendritic cell phenotype shift in cancer	0.000185542	0.00632389	8	COX-2 (PTGS2), OSF-2, HPRG, Thrombospondin 1, ILT3, MSR1, CSF1, CD80
13	25	Renal secretion of organic electrolytes (rodents)	0.000213485	0.00698523	7	SLC22A8, SLC5A8, SLC17A1, Slco1a1, SLC22A2, SLC22A6, PEPT2
14	27	PLAU signalling	0.000354687	0.0101366	5	HGF, SERPINE2, PLAT (TPA), PLAUR (uPAR), EGF
15	28	Blood coagulation	0.000354687	0.0101366	5	Fibrinogen gamma, SERPINE2, SERPINF2, PLAT (TPA), Fibrinogen alpha
16	29	Tissue factor signalling in cancer	0.000359364	0.0101366	4	PAR1, PLAUR (uPAR), Cyr61, CSF1
17	36	Glomerular injury in Lupus nephritis	0.000637166	0.0144778	7	Annexin II, CCL2, FN14(TNFRSF12A), Fibronectin, C3a, NGAL, CSF1
18	39	CAR signalling via cross-talk (rodents)	0.000810403	0.0158578	4	PPCKC, G6PT, ECHP, ACOX1
19	40	Glomerular filtration and renal reabsorption of bile acids (rodents)	0.000810403	0.0158578	4	SLC22A8, OST alpha/beta, HYEP, Slco1a1
20	42	Macrophage-induced immunosuppression in the tumour microenvironment	0.000822102	0.0158578	7	COX-2 (PTGS2), CD44, CCL2, CD68, CCR2, MSR1, CSF1
21	44	Renal secretion of drugs (rodents)	0.000852984	0.0158578	5	SLC22A7, SLC22A8, SLC17A1, SLC22A2, SLC22A6
22	45	L-Tryptophan metabolism	0.000874374	0.0158942	7	CROT, ECHP, AADAT, ACMSD, SLC25A21, DHTKD1, KMO
23	49	Gap junctions	0.0012194	0.0203058	4	Tubulin beta, Tubulin alpha, Tubulin (in microtubules), Actin
Trp53(-/-)
1	4	Regulation of epithelial-to-mesenchymal transition (EMT)	2.94052e-10	9.2537e-08	21	HGF, IL-1RI, VE-cadherin, TGF-beta 2, ACTA2, Caldesmon, TGF-beta 1, EGF, Tropomyosin-1, RelA (p65 NF-kB subunit), Endothelin-1, TNF-R1, TGF-beta 3, Fibronectin, Vimentin, Claudin-1, SLUG, PAI1, c-Jun, TGF-beta receptor type I, PDGF-R-beta
2	6	Alternative complement pathway	2.94789e-09	6.70155e-07	18	C7, Factor H, Properdin, iC3b, C3dg, Factor B, C3a, C3, C5 convertase (C3b2Bb), Factor Ba, Annexin II, C3b, Factor Bb, C3aR, C3 convertase (C3bBb), C8alpha, C3c, Clusterin
3	8	Extracellular matrix remodelling	5.80289e-09	9.89392e-07	18	MMP-12, PLAUR (uPAR), alpha-5/beta-1 integrin, Actin cytoskeletal, ErbB4, IBP4, CD44, TIMP2, Caveolin-2, PLAT (TPA), Fibronectin, Nidogen, Osteonectin, Stromelysin-1, PAI1, TIMP1, MMP-14, Collagen III
4	9	TGF-β-dependent induction of EMT via RhoA, PI3K and ILK	1.51475e-08	2.29569e-06	16	TGF-beta 2, ACTA2, Caldesmon, TGF-beta 1, Tropomyosin-1, RelA (p65 NF-kB subunit), AKT(PKB), Hic-5/ARA55, TGF-beta 3, Fibronectin, SMURF1, Vimentin, Claudin-1, Actin, SLUG, TGF-beta receptor type I
5	10	Chromosome condensation in prometaphase	1.70289e-08	2.32274e-06	11	INCENP, CAP-H/H2, CAP-C, Cyclin A, Cyclin B, TOP2, BRRN1, CAP-G, CAP-G/G2, CAP-E, CDK1 (p34)
6	11	TGF-β-dependent induction of EMT via MAPK	2.15849e-08	2.64247e-06	16	TGF-beta 2, ITGB1, TGF-beta 1, TGF-beta, AP-1, NOX4, Endothelin-1, DAB2, TGF-beta 3, Fibronectin, Vimentin, Claudin-1, PAI1, MEK6(MAP2K6), c-Jun, TGF-beta receptor type I
7	12	The metaphase checkpoint	2.32475e-08	2.64247e-06	14	INCENP, Rod, HEC, Survivin, CENP-E, BUB1, PLK1, CDCA1, CDC20, CENP-F, MAD2a, CENP-H, AF15q14, BUBR1
8	15	Macrophage and dendritic cell phenotype shift in cancer	8.52293e-08	7.75019e-06	23	STAT3, COX-2 (PTGS2), IL-1RI, IL-6, HPRG, TGF-beta 1, RelA (p65 NF-kB subunit), TLR7, NF-kB, SHIP, IP10, CSF1, PI3K reg class IA, ITGAM, Activin A, OSF-2, c-Rel (NF-kB subunit), TNF-R1, Thrombospondin 1, MSR1, TLR4, ILT3, TGF-beta receptor type I
9	20	Role of APC in cell cycle regulation	3.80771e-07	2.59686e-05	12	Tome-1, Cyclin A, Cyclin B, CKS1, BUB1, Emi1, PLK1, CDC20, MAD2a, CDK1 (p34), CDK2, BUBR1
10	29	IL-4-induced regulators of cell growth, survival, differentiation and metabolism	1.95441e-06	9.19248e-05	16	STAT3, A-FABP, EGR2 (Krox20), CYP2E1, Cyclin A, AP-1, ACADM, DHA2, AKT(PKB), p21, MCM4, c-Myc, HSD3B1, CCR2, PPAR-alpha, CDK2
11	31	Role of tetraspanins in integrin-mediated cell adhesion	2.30343e-06	0.000101351	12	Talin, alpha-3/beta-1 integrin, ITGB1, ROCK, alpha-5/beta-1 integrin, Actin cytoskeletal, Filamin A, alpha-6/beta-1 integrin, Vinculin, CD53, Fibronectin, Actin
12	32	Transcription of HIF-1 targets	2.61179e-06	0.000111327	20	Galectin-1, Endoglin, TGF-beta 2, PLAUR (uPAR), TGF-beta 1, GLUT1, Ceruloplasmin, Lysyl oxidase, p21, MCT4, Endothelin-1, ABCG2, IBP1, Thrombospondin 1, TGF-beta 3, c-Myc, PAI1, A2M receptor, LOXL2, AK3
13	34	Spindle assembly and chromosome separation	4.51218e-06	0.000181018	11	Importin (karyopherin)-alpha, Importin (karyopherin)-beta, KNSL1, HEC, Tubulin alpha, Cyclin B, TPX2, CDC20, MAD2a, CDK1 (p34), Tubulin (in microtubules)
14	37	IL-4-responsive genes in type 2 immunity	8.58772e-06	0.000301453	16	STAT3, COX-2 (PTGS2), ACTA2, IL-24, MANR, IL1RN, CCL17, Eotaxin, CCL13, AKT(PKB), c-Rel (NF-kB subunit), CCL2, Fibronectin, Chitinase 3L3, CD36, CCL7
15	39	TGF-β-dependent induction of EMT via SMADs	8.61926e-06	0.000301453	11	TGF-beta 2, TGF-beta 1, TGF-beta, Endothelin-1, TGF-beta 3, Fibronectin, Vimentin, Claudin-1, SLUG, PAI1, TGF-beta receptor type I
16	45	IL-1 signalling pathway	1.80569e-05	0.000547323	17	COX-2 (PTGS2), SPHK1, IL-1RI, IL-6, EGR1, c-IAP2, AP-1, RelA (p65 NF-kB subunit), NF-kB, IP10, AKT(PKB), CD44, MEKK1(MAP3K1), CCL2, HSP27, MEK6(MAP2K6), CCL7
