# Supplementary material for: The Impact of p53 on Aristolochic Acid I-Induced Gene Expression In Vivo
Source: Int J Mol Sci. 2019 Dec 6;20(24):6155. doi: 10.3390/ijms20246155 (PMC6940885; doi:10.3390/ijms20246155)
Supplement: Supplementary file 1 [file ijms-20-06155-s001.zip › ijms-649433-supplementary-figures and tables/Table S4.xlsx]

## Sheet: Table S4
Table S4 Top 23 pathways for genes in common for AAI-exposed Trp53(+/+), Trp53(+/-) and Trp53(-/-) kidneys. Relevant pathways were selected out of top 50 pathways (p<0.05). The rank indicates the position of the pathway within the top 50. A brief pathway description, statistical significance (p-value and FDR) and the number of genes found within the pathway, including a list of these, are shown. …
ID	Rank	Pathway	p-value	FDR	No. Genes	List of Genes from MetaCore™
1	3	Alternative complement pathway	8.69971e-08	2.24162e-05	9	iC3b, C3dg, C3a, C3, Annexin II, C3b, C8alpha, C3c, Clusterin
2	4	Extracellular matrix remodelling	1.21614e-07	2.35018e-05	9	MMP-12, PLAUR (uPAR), CD44, PLAT (TPA), Fibronectin, Osteonectin, TIMP1, MMP-14, Collagen III
3	6	Lectin-induced complement pathway	7.49161e-07	8.54824e-05	8	iC3b, C3dg, C3a, C3, C3b, C8alpha, C3c, Clusterin
4	8	Classical complement pathway	1.18977e-06	0.000114961	8	iC3b, C3dg, C3a, C3, C3b, C8alpha, C3c, Clusterin
5	9	Transcription of HIF-1 targets	1.66792e-06	0.000143256	10	Galectin-1, PLAUR (uPAR), Ceruloplasmin, Lysyl oxidase, p21, MCT4, Endothelin-1, Thrombospondin 1, LOXL2, AK3
6	11	Regulation of epithelial-to-mesenchymal transition (EMT)	5.15509e-06	0.000362262	8	HGF, ACTA2, Caldesmon, EGF, Endothelin-1, Fibronectin, Vimentin, Claudin-1
7	12	Renal tubulointerstitial injury in Lupus nephritis	5.80327e-06	0.000373827	8	CSF1, CD44, CCL2, Fibronectin, Vimentin, FN14(TNFRSF12A), CCR2, Collagen III
8	13	IL-4-responsive genes in type 2 immunity	1.01764e-05	0.000605105	8	COX-2 (PTGS2), ACTA2, IL-24, IL1RN, CCL13, CCL2, Fibronectin, CD36
9	14	Oncostatin M signalling via JAK-STAT	1.62615e-05	0.000897868	5	ACTA2, OSMR, CCL2, SERPINA3 (ACT), TIMP1
10	18	High shear stress-induced platelet activation	6.35787e-05	0.00258665	6	Alpha-actinin, PAR1, Filamin A, Fibronectin, UFO, Collagen III
11	19	TGF-β-dependent induction of EMT via RhoA, PI3K and ILK	6.35787e-05	0.00258665	6	ACTA2, Caldesmon, Fibronectin, Vimentin, Claudin-1, Actin
12	24	Renal secretion of organic electrolytes (rodents)	0.000162034	0.00521886	7	SLC17A1, SLC22A2, SLC22A8, Slco1a1, SLC5A8, SLC22A6, PEPT2
13	26	Tissue factor signalling in cancer	0.000303097	0.0090113	4	PLAUR (uPAR), PAR1, CSF1, Cyr61
14	29	Glomerular injury in Lupus nephritis	0.000487949	0.0123675	7	CSF1, CCL2, Fibronectin, C3a, NGAL, Annexin II, FN14(TNFRSF12A)
15	36	Macrophage-induced immunosuppression in the tumour microenvironment	0.00063107	0.0135505	7	COX-2 (PTGS2), CD68, CSF1, CD44, CCL2, MSR1, CCR2
16	37	L-Tryptophan metabolism	0.000671594	0.0138172	7	KMO, CROT, AADAT, ACMSD, ECHP, SLC25A21, DHTKD1
17	38	CAR signalling via cross-talk (rodents)	0.000685399	0.0138172	4	PPCKC, ACOX1, ECHP, G6PT
18	39	Renal secretion of drugs (rodents)	0.000697117	0.0138172	5	SLC22A7, SLC17A1, SLC22A2, SLC22A8, SLC22A6
19	41	Macrophage and dendritic cell phenotype shift in cancer	0.000805677	0.0151899	7	COX-2 (PTGS2), HPRG, CSF1, OSF-2, Thrombospondin 1, MSR1, ILT3
20	44	Gap junctions	0.00103301	0.0181481	4	Tubulin beta, Tubulin alpha, Actin, Tubulin (in microtubules)
21	47	Role of NEK in cell cycle regulation	0.00132387	0.0217734	4	Tubulin beta, HEC, Tubulin alpha, Tubulin (in microtubules)
22	49	YAP/TAZ-mediated co-regulation of transcription	0.0015555	0.0245388	5	Endothelin-1, KLF5, UFO, FOXM1, Cyr61
23	50	TGF-β-dependent induction of EMT via SMADs	0.00186067	0.028766	4	Endothelin-1, Fibronectin, Vimentin, Claudin-1
