# Supplementary material for: The Impact of p53 on Aristolochic Acid I-Induced Gene Expression In Vivo
Source: Int J Mol Sci. 2019 Dec 6;20(24):6155. doi: 10.3390/ijms20246155 (PMC6940885; doi:10.3390/ijms20246155)
Supplement: Supplementary file 1 [file ijms-20-06155-s001.zip › ijms-649433-supplementary-figures and tables/Table S5.xlsx]

## Sheet: Table S5
Table S5 Primers and PCR reaction conditions used to genotype Trp53(+/+), Trp53(+/-) and Trp53(-/-) mice. More information can be found at www2.jax.org/protocolsdb/f?p=116:2:0::NO:2:P2_MASTER_PROTOCOL_ID,P2_JRS_CODE:16521,002101.
Trp53 primers
Type	Sequence	Concentration (µM)	Supplier
Wild-type forward	5'-AGGCTTAGAGGTGCAAGCTG-3'	10	IDT
Knock-out forward	5'-CAGCCTCTGTTCCACATACACT-3'	10	IDT
Common reverse	5'-TGGATGGTGGTATACTCAGAGC-3'	10	IDT
PCR cycling
Step	Temperature (°C)	Time	Cycles
1	94	2 minutes
2	94	20 seconds	10
3	65	15 seconds
4	68	10 seconds
5	94	15 seconds	28
6	60	15 seconds
7	72	10 seconds
8	72	2 minutes
